# Supplementary material for: Importance of the Immune Microenvironment in the Spontaneous Regression of Cervical Squamous Intraepithelial Lesions (cSIL) and Implications for Immunotherapy
Source: J Clin Med. 2022 Mar 5;11(5):1432. doi: 10.3390/jcm11051432 (PMC8910829; doi:10.3390/jcm11051432)
Supplement: Supplementary file 1 [file jcm-11-01432-s001.zip]

Archive with 1 entries (1 files):
- jcm-1589260-supplementary.pdf
